# Supplementary material for: Synthesis of Aminobisphosphinates through a Cascade Reaction between Hypophosphorous Acid and Bis(trimethylsilyl)imidates Mediated by ZnI2
Source: Molecules. 2023 Aug 24;28(17):6226. doi: 10.3390/molecules28176226 (PMC10489009; doi:10.3390/molecules28176226)
Supplement: Supplementary file 1 [file molecules-28-06226-s001.zip]

Archive with 1 entries (1 files):
- molecules-2563591-supplementary.pdf
